# Supplementary material for: Postharvest preservation efficacy and optimization strategies of fresh cut flowers: a meta-analysis and machine learning approach
Source: Hortic Res. 2025 Sep 3;12(12):uhaf227. doi: 10.1093/hr/uhaf227 (PMC12680378; doi:10.1093/hr/uhaf227)
Supplement: Web_Material_uhaf227 [file web_material_uhaf227.zip]

Archive with 1 entries (1 files):
- Supplmentary information20250623.docx
